# Supplementary material for: Atomistic Study for the Tantalum and Tantalum–Tungsten Alloy Threshold Displacement Energy under Local Strain
Source: Int J Mol Sci. 2023 Feb 7;24(4):3289. doi: 10.3390/ijms24043289 (PMC9965197; doi:10.3390/ijms24043289)
Supplement: Supplementary file 1 [file ijms-24-03289-s001.zip]

Archive with 3 entries (3 files):
- ijms-2179595-supplementary.pdf
- Vid S1_100 dir.mp4
- Vid S2_321 dir.mp4
